# Supplementary material for: Estimating Lumbar Spine Foraminal Disc Measurements Using Ultrasound and X-Ray Imaging Through Advanced Image Annotation, Processing, and Mathematical Modeling During Chiropractic Traction Procedures: A Feasibility Study
Source: Bioengineering (Basel). 2026 Mar 12;13(3):330. doi: 10.3390/bioengineering13030330 (PMC13024320; doi:10.3390/bioengineering13030330)
Supplement: Supplementary file 1 [file bioengineering-13-00330-s001.zip]

Archive with 1 entries (1 files):
- bioengineering-4165099-Table S1.xlsx
