# Supplementary material for: Estimating Lumbar Spine Foraminal Disc Measurements Using Ultrasound and X-Ray Imaging Through Advanced Image Annotation, Processing, and Mathematical Modeling During Chiropractic Traction Procedures: A Feasibility Study
Source: Bioengineering (Basel). 2026 Mar 12;13(3):330. doi: 10.3390/bioengineering13030330 (PMC13024320; doi:10.3390/bioengineering13030330)
Supplement: Supplementary file 1 [file bioengineering-13-00330-s001.zip › bioengineering-4165099-Table S1.xlsx]

## Sheet: Sheet1
Volunteer #	Height (cm)	Weight (kg)	BMI (kg/m2)	Gender	Ethnicity	Age	Birth Date	Q: Do you have low back/leg pain?	Q: Have you had low back surgery?	Q: If yes to last question (Have you had low back surgery?), did you have fusion of the spine?	Q: Any previous spine diagnosis for low back pain?	Q: Spondylolisthesis, transitional vertebra, degenerative disc disease, scoliosis, spine stenosis, vertebral fracture?	Other
2	167.64	79.38	28.2	Female	Caucasian	25	1996-09-01	No	No	N/A	No	No	N/A
5	177.8	73.48	23.2	Female	White	44	1977-04-16	No	No	N/A	No		N/A
6	182.88	77.11	23.1	Male	Caucasian	25	1996-10-04	No	No	N/A	No	No	N/A
7	165.1	68.04	25	Male	White	38	1983-03-29	No	No	N/A	No	No	N/A
8	175.26	77.11	25.1	Male	African	50	1971-09-25	No	No	N/A	No	No	N/A
9	167.64	52.16	18.6	Female	White	26	1996-02-06	No	No	N/A	No	No	N/A
10	172.72	70.31	23.6	Male	White	53	1969-01-17	No	No	N/A	No	No	N/A
11	160.02	53.52	20.9	Female	White	28	1993-03-30	Yes; 10 years ago	No	N/A	No	No	N/A
14	175.26	79.38	25.8	Male	White	27	1994-12-19	No	No	N/A	No	No	N/A
16	170.18	63.5	21.9	Male	Caucasian	27	1994-10-12	No	No	N/A		No	N/A
18	162.56	58.97	22.3	Female	Not available	23	1998-10-20	No	No	N/A	No	No	N/A
20	177.8	79.38	25.1	Male	Caucasian	25	1997-01-19	No	No	N/A	No	No	N/A
25	172.72	58.97	19.8	Female	White	32	1990-02-02	No	No	N/A	No		N/A
26	157.48	57.61	23.2	Female	Black	39	1982-10-12	No	No	N/A	No	No	N/A
30	162.56	59.87	22.7	Male	African	71	1950-08-01	No	No	N/A	No	No	N/A
